# Supplementary material for: Solution-Grown MAPbBr3 Single Crystals for Self-Powered Detection of X-rays with High Energies above One Megaelectron Volt
Source: Nanomaterials (Basel). 2023 Jul 25;13(15):2157. doi: 10.3390/nano13152157 (PMC10421116; doi:10.3390/nano13152157)
Supplement: Supplementary file 1 [file nanomaterials-13-02157-s001.zip]

Archive with 1 entries (1 files):
- nanomaterials-2523977-supplementary.pdf
